# Supplementary material for: The Effect of Tacrine on Functional Response of the Lower Oesophageal Sphincter Assessed by Endoscopic Luminal Impedance Planimetry in Experimental Pigs
Source: Pharmaceuticals (Basel). 2024 Nov 25;17(12):1588. doi: 10.3390/ph17121588 (PMC11678239; doi:10.3390/ph17121588)
Supplement: Supplementary file 1 [file pharmaceuticals-17-01588-s001.zip]

Archive with 3 entries (3 files):
- pharmaceuticals-3266659_legend.pdf
- Video-S1.mp4
- Video-S2.mp4
